# Supplementary material for: RNA-Seq Analysis of MCF-7 Breast Cancer Cells Treated with Methyl Gallate Isolated from the Rhizomes of Nymphaea Odorata L. Shows Upregulation of Apoptosis, Autophagy, and Unfolded Protein Canonical Pathways
Source: Molecules. 2025 Jul 18;30(14):3022. doi: 10.3390/molecules30143022 (PMC12298593; doi:10.3390/molecules30143022)
Supplement: Supplementary file 1 [file molecules-30-03022-s001.zip]

Archive with 1 entries (1 files):
- molecules-3687626-supplementary.pdf
